# Supplementary material for: Systematic Review, Meta-Analysis and Radiomics Quality Score Assessment of CT Radiomics-Based Models Predicting Tumor EGFR Mutation Status in Patients with Non-Small-Cell Lung Cancer
Source: Int J Mol Sci. 2023 Jul 14;24(14):11433. doi: 10.3390/ijms241411433 (PMC10380456; doi:10.3390/ijms241411433)
Supplement: Supplementary file 1 [file ijms-24-11433-s001.zip]

Archive with 1 entries (1 files):
- ijms-2512130-supplementary.pdf
